# Supplementary material for: High-throughput analysis of anthocyanins in horticultural crops using probe electrospray ionization tandem mass spectrometry (PESI/MS/MS)
Source: Hortic Res. 2023 Feb 28;10(4):uhad039. doi: 10.1093/hr/uhad039 (PMC10111199; doi:10.1093/hr/uhad039)
Supplement: Web_Material_uhad039 [file web_material_uhad039.zip]

Archive with 2 entries (2 files):
- PESI_SupFig1.docx
- PESI_SupTableS1.xlsx
