# Supplementary material for: High-throughput analysis of anthocyanins in horticultural crops using probe electrospray ionization tandem mass spectrometry (PESI/MS/MS)
Source: Hortic Res. 2023 Feb 28;10(4):uhad039. doi: 10.1093/hr/uhad039 (PMC10111199; doi:10.1093/hr/uhad039)
Supplement: Web_Material_uhad039 [file web_material_uhad039.zip › PESI_SupTableS1.xlsx]

## Sheet: SupTable1
Supplementary Table S1. Total area values obtained from the PESI/MS/MS analysis and known anthocyanin profiles from references. Values of anthocyanins in crops indicate mean values and standard errors of total area values (n=3−4). Positive signs indicate the detected compounds in previous researches (Reference).
Compound abbreviation	Blueberry							Grape										Apple										Cherry									Strawberry										Cabbage
	PESI/MS/MS			Reference				PESI/MS/MS						Reference				PESI/MS/MS						Reference				PESI/MS/MS						Reference			PESI/MS/MS						Reference				PESI/MS/MS
				a	a	b		Green			Red			a	a	c		Green			Red			a	a	a		Red			Black			a	d		'Yumenoka'			'Sagahonoka'			a	e	f		Green
				Wild	Cultivated									Concord	Red	Juice								Red Delicius	Gala	Fuji
Cya-3-Hex	47124	±	11933	++	+	+		n.d.			8778	±	3089	++	++	+++		n.d.			81743	±	36192	+++	+++	+++		2049	±	1995	9964	±	2525	++	+		54099	±	14621	11434	±	3143	+	+++	++		n.d.
Cya-3-Pen	33178	±	7551	+		+		n.d.			n.d.							n.d.			8234	±	5035	+	+	+		n.d.			16	±	16	+			n.d.			n.d.							n.d.
Cya-3-Rut	n.d.							n.d.			1600	±	605	++				n.d.			n.d.							102603	±	70826	219001	±	55446	+++	+++		n.d.			64	±	64		++			n.d.
Cya-3-Hex,-5-Hex	n.d.							n.d.			n.d.					++		21	±	21	n.d.							n.d.			n.d.						n.d.			n.d.			+++				n.d.
Cya-3-6"-Ma-Hex	168	±	138					n.d.			16	±	16					n.d.			696	±	334					n.d.			n.d.						28285	±	19134	3844	±	1241		+			n.d.
Cya-3-6"-Ac-Hex	326	±	153	+				n.d.			29089	±	8750					n.d.			n.d.							n.d.			n.d.						75041	±	13827	3540	±	2048					n.d.
Cya-3-Si-Hex-Hex,-5-Hex	n.d.							n.d.			n.d.							n.d.			n.d.							n.d.			n.d.						n.d.			n.d.							n.d.
Cya-3-Si-Hex-Fe-Hex,-5-Hex	n.d.							n.d.			n.d.							n.d.			n.d.							n.d.			n.d.						n.d.			n.d.							n.d.
Cya-3-Si-Hex-Si-Hex-,-5-Hex	n.d.							n.d.			n.d.							n.d.			n.d.							n.d.			n.d.						n.d.			n.d.							n.d.
Cya-3-6"-Mn-Hex-Hex	n.d.							n.d.			n.d.							n.d.			8	±	8					n.d.			n.d.						n.d.			n.d.				++			n.d.
Cya-3-Hex-Hex,-5Hex	n.d.							n.d.			n.d.							n.d.			n.d.							n.d.			n.d.						n.d.			n.d.							n.d.
Cya-3-Si-Hex,-5Hex	n.d.							n.d.			n.d.							n.d.			n.d.							n.d.			n.d.						n.d.			n.d.							n.d.
Cya-3-pCo-Hex-Hex,-5-Hex	n.d.							n.d.			n.d.							n.d.			n.d.							n.d.			n.d.						n.d.			n.d.							n.d.
Cya-3-Fe-Hex-Hex,-5-Hex	n.d.							n.d.			n.d.							n.d.			16	±	16					n.d.			n.d.						n.d.			n.d.							n.d.
Cya-3-Fe-Hex-Fe-Hex,-5-Hex	n.d.							n.d.			n.d.							n.d.			n.d.							n.d.			n.d.						n.d.			n.d.							n.d.
Cya-3-Hex-Si-Hex-Hex,-5-Hex	n.d.							n.d.			n.d.							n.d.			n.d.							n.d.			n.d.						n.d.			n.d.							n.d.
Cya-3-Pen-Hex	472	±	335					n.d.			n.d.							64	±	37	272	±	182					136	±	98	1008	±	609				64	±	26	200	±	98					n.d.
Cya-3-Ox-Ox-Hex	n.d.							n.d.			n.d.							n.d.			536	±	185					96	±	96	2268	±	1500				n.d.			n.d.							n.d.
Cya-3-Pen-Rut	n.d.							n.d.			n.d.							21	±	21	n.d.							16	±	16	n.d.						n.d.			n.d.							n.d.
Cya-3-Pen-Hex-Hex	n.d.							n.d.			n.d.							n.d.			n.d.							n.d.			n.d.						n.d.			n.d.							n.d.
Cya-3-Hex-Rut	n.d.							n.d.			n.d.							n.d.			32	±	32					384	±	223	1462	±	803				n.d.			n.d.			++				n.d.
Cya-3-Fe-Hex-5-Hex	n.d.							n.d.			n.d.							107	±	107	32	±	32					n.d.			n.d.						n.d.			n.d.							n.d.
Cya-3-Pen-cMa-Hex-Hex	n.d.							n.d.			n.d.							n.d.			n.d.							n.d.			n.d.						n.d.			n.d.							n.d.
Cya-3-Ca-Hex-Hex,-5-Hex	n.d.							n.d.			n.d.							n.d.			n.d.							n.d.			n.d.						n.d.			n.d.							n.d.
Cya-3-Ca-pCo-Hex-Hex,-5-Hex	n.d.							n.d.			n.d.							n.d.			n.d.							n.d.			n.d.						n.d.			n.d.							n.d.
Cya-3-Fe-Hex-Hex-Hex,-5-Hex	n.d.							n.d.			n.d.							n.d.			n.d.							n.d.			32	±	32				n.d.			n.d.							n.d.
Cya-3-Si-Si-Hex-Hex,-5-Mn-Hex	n.d.							n.d.			n.d.							n.d.			n.d.							n.d.			n.d.						n.d.			n.d.							n.d.
Cya-3-Fe-Fe-Hex-Hex-Hex,-5-Hex	n.d.							n.d.			n.d.							n.d.			n.d.							n.d.			n.d.						n.d.			n.d.							n.d.
Cya-3-Fe-Si-Hex-Hex-Hex,-5-Hex	n.d.							n.d.			n.d.							n.d.			n.d.							n.d.			n.d.						n.d.			n.d.							n.d.
Del-3-Hex	136283	±	36386	+++	+	++		16	±	16	288	±	76	+++	+	++		43	±	43	32	±	32					160	±	92	n.d.						48	±	31	72	±	33					235	±	56
Del-3-Pen	198061	±	40292	++	+++	++		n.d.			n.d.							1056	±	466	320	±	185					128	±	52	32	±	32				760	±	129	400	±	71					245	±	131
Del-3-Rut	64	±	64					n.d.			48	±	48					320	±	111	144	±	71					208	±	91	n.d.						n.d.			32	±	32					n.d.
Del-3-Hex,-5-Hex	104	±	63					n.d.			n.d.					+		n.d.			32	±	32					n.d.			n.d.						160	±	85	304	±	74					43	±	43
Del-3-6"-Mn-Hex	16	±	16					n.d.			n.d.							85	±	85	976	±	502					n.d.			n.d.						16	±	16	n.d.							27	±	27
Del-3-6"-Ac-Hex	1146	±	560	+		+		n.d.			10956	±	3809	+				n.d.			16	±	16					n.d.			n.d.						120	±	62	n.d.							n.d.
Del-3-Rut,-5-Hex	n.d.							n.d.			n.d.				+			n.d.			n.d.							456	±	270	128	±	52				n.d.			n.d.							n.d.
Mal-3-Hex	12664053	±	3283082	+++	++	+++		160	±	99	415472	±	98730		++	++		n.d.			n.d.							n.d.			n.d.						n.d.			n.d.							n.d.
Mal-3-Pen	8268337	±	1685476	++	+++	+++		16	±	16	112	±	112					n.d.			n.d.							n.d.			n.d.						n.d.			8	±	8					21	±	21
Mal-3-Rut	1178	±	191					n.d.			125097	±	34092		+++			n.d.			n.d.							n.d.			n.d.						n.d.			n.d.							n.d.
Mal-3-Hex,-5-Hex	5065	±	1429					n.d.			n.d.					++		n.d.			n.d.							n.d.			n.d.						n.d.			n.d.							n.d.
Mal-3-6"-Mn-Hex	7780	±	1479					n.d.			n.d.							n.d.			48	±	31					n.d.			n.d.						n.d.			n.d.							n.d.
Mal-3-6"-Ac-Hex	17959	±	4230	++		+		n.d.			104011	±	28901					n.d.			n.d.							n.d.			n.d.						80	±	80	n.d.							n.d.
Mal-3-pCo-Rut,-5-Hex	64	±	64					n.d.			n.d.							n.d.			n.d.							n.d.			n.d.						n.d.			n.d.							n.d.
Pel-3-Hex	1295	±	391					n.d.			272	±	66					n.d.			32	±	18					16	±	16	96	±	55				11012661	±	779464	3954562	±	917732	+++	+++	+++		43	±	43
Pel-3-Pen	448	±	262					n.d.			n.d.							n.d.			n.d.							32	±	32	n.d.						11528	±	3769	2056	±	770		+			n.d.
Pel-3-Rut	n.d.							n.d.			8	±	8					2177	±	535	2120	±	1116					920	±	603	5417	±	1028	+	+		145764	±	17569	111036	±	13197	+	+++	++		43	±	43
Pel-3-Hex,-5-Hex	16	±	16					n.d.			192	±	78					21	±	21	n.d.							31411	±	22441	68468	±	16833				448	±	191	2784	±	849		++			n.d.
Pel-3-6"-Mn-Hex	n.d.							n.d.			n.d.							21	±	21	n.d.							56	±	38	n.d.						180700	±	47538	10865	±	1094		++			n.d.
Pel-3-6"-Ac-Hex	n.d.							n.d.			151	±	61					n.d.			32	±	32					n.d.			n.d.						6872833	±	564618	1152174	±	414418		++	+		n.d.
5Carp-Pel-3-Hex	776	±	389					n.d.			n.d.							n.d.			n.d.							n.d.			n.d.						6148	±	583	2172	±	167		+			n.d.
Pel-3-Ml-Hex	n.d.							n.d.			n.d.							n.d.			16	±	16					64	±	37	48	±	48				562	±	113	144	±	55		+			n.d.
Pel-3-Sam	32	±	32					n.d.			n.d.							n.d.			n.d.							n.d.			n.d.						41550	±	8955	143174	±	41647					21	±	21
(Epi)afzelechin-(4-8)-Pel-3-Hex	n.d.							n.d.			n.d.							n.d.			n.d.							n.d.			n.d.						1048	±	138	168	±	88		++			n.d.
Catechin-(4-8)-Pel-3-Hex	n.d.							n.d.			n.d.							n.d.			n.d.							n.d.			n.d.						272	±	123	152	±	40		+			n.d.
Pel-3Rut,-5Hex	n.d.							8	±	8	n.d.							n.d.			32	±	32					n.d.			n.d.						288	±	76	11366	±	1791					n.d.
(Epi)afzelechin-(4-8)-Pel-3-Rut	n.d.							n.d.			n.d.							n.d.			n.d.							n.d.			n.d.						40	±	40	n.d.				+			n.d.
Pel-3pCo-Rut,-5-Hex	n.d.							n.d.			n.d.							n.d.			n.d.							n.d.			n.d.						n.d.			n.d.							n.d.
Pel-3pCo-Hex-Hex,-5Hex	n.d.							n.d.			n.d.							n.d.			n.d.							n.d.			n.d.						n.d.			n.d.							n.d.
Pel-3-Fe-Rut,-5-Hex	n.d.							n.d.			n.d.							n.d.			16	±	16					n.d.			n.d.						224	±	96	n.d.							n.d.
Pel-3-Fe-Hex-Hex,-5-Hex	n.d.							n.d.			n.d.							n.d.			n.d.							n.d.			n.d.						n.d.			n.d.							n.d.
Pel-3-pCo-Hex-Hex,-5-Mn-Hex	n.d.							n.d.			n.d.							n.d.			n.d.							n.d.			n.d.						n.d.			n.d.							n.d.
Pel-3-Ca-Hex-Hex,-5-Mn-Hex	n.d.							n.d.			n.d.							n.d.			n.d.							n.d.			n.d.						n.d.			21	±	21					n.d.
Pel-3-Fe-Hex-Hex,-5-Mn-Hex	8	±	8					n.d.			n.d.							n.d.			n.d.							n.d.			n.d.						n.d.			n.d.							n.d.
Pel-3-Fe-Ca-Hex-Hex,-5-Mn-Hex	n.d.							n.d.			n.d.							n.d.			n.d.							n.d.			n.d.						n.d.			n.d.							n.d.
Pel-3-Fe-Fe-Hex-Hex,-5-Mn-Hex	n.d.							n.d.			n.d.							n.d.			n.d.							n.d.			n.d.						n.d.			n.d.							n.d.
Peo-3-Hex	2073651	±	481940	+				n.d.			2620739	±	661982		+++	++		n.d.			64	±	64					n.d.			n.d.						185708	±	78036	14001	±	5205					n.d.
Peo-3-Pen	690877	±	107791					32	±	32	4573	±	1915					n.d.			48	±	48					n.d.			n.d.						224838	±	11770	78393	±	18522					n.d.
Peo-3-Rut	32	±	32					n.d.			282750	±	70964					64	±	37	n.d.							288	±	76	19669	±	10484	++	++		5767	±	3709	136	±	116					n.d.
Peo-3-Hex,-5-Hex	80	±	80					n.d.			32	±	32			+++		342	±	166	48	±	48					112	±	76	n.d.						n.d.			n.d.							n.d.
Peo-3-6"-Mn-Hex	424	±	214					n.d.			16	±	16					n.d.			n.d.							144	±	124	n.d.						4037	±	747	220	±	145					n.d.
Peo-3-6"Ac-Hex	912	±	281	+		+		n.d.			375627	±	138312					n.d.			n.d.							n.d.			n.d.						7535	±	4774	n.d.							85	±	85
Peo-3-Pen-Hex	6641	±	2515					n.d.			32	±	32					n.d.			n.d.							864	±	219	1272	±	366				120	±	72	360	±	158					n.d.
Peo-3-pCo-Rut,-5-Hex	n.d.							n.d.			n.d.							n.d.			n.d.							n.d.			n.d.						n.d.			n.d.							n.d.
Peo-3-Pen-Fe-Hex-Hex	n.d.							n.d.			n.d.							n.d.			n.d.							n.d.			n.d.						n.d.			n.d.							n.d.
Peo-3-Pen-Si-Hex-Hex	n.d.							n.d.			n.d.							n.d.			n.d.							n.d.			n.d.						n.d.			n.d.							n.d.
Pet-3-Hex	97421	±	24865	++	+	++		n.d.			176	±	176	+	+	++		n.d.			n.d.							n.d.			n.d.						n.d.			n.d.							n.d.
Pet-3-Pen	111786	±	18394	+	+			n.d.			2950	±	1142					n.d.			36469	±	16755					648	±	627	3558	±	1397				23676	±	6109	4375	±	1930					n.d.
Pet-3-Rut	n.d.							n.d.			n.d.							n.d.			n.d.							n.d.			n.d.						n.d.			n.d.							n.d.
Pet-3-Hex,-5-Hex	n.d.							n.d.			n.d.					++		n.d.			n.d.							n.d.			n.d.						n.d.			n.d.							n.d.
Pet-3-6"-Mn-Hex	n.d.							n.d.			n.d.							n.d.			n.d.							48	±	48	n.d.						n.d.			n.d.							n.d.
Pet-3-6"-Ac-Hex	1960	±	1218	+		+		n.d.			3777	±	1423					n.d.			96	±	55					64	±	39	32	±	32				16	±	16	32	±	32					n.d.
aWu and Prior (2005a), bWang et al. (2019), cOh et al. (2008), dBlackhall et al. (2018), eLopes da Silva et al. (2007), fBuendía et al. (2010), gWu and Prior (2005b), hWiczkowski et al. (2013), iViacaba et al. (2017), jPérez-Gregorio et al. (2010)
[truncated: 18 more columns]
